# Supplementary material for: Prognostic Value of HALP and AHEAD Scores for Predicting 1-Month Heart Failure Following Myocardial Infarction
Source: J Clin Med. 2026 Jun 4;15(11):4363. doi: 10.3390/jcm15114363 (PMC13257798; doi:10.3390/jcm15114363)
Supplement: Supplementary file 1 [file jcm-15-04363-s001.zip]

Archive with 6 entries (6 files):
- Supplemental Figure 6.JPG
- Supplemental Figure 1.JPG
- Supplemental Figure 2.JPG
- Supplemental Figure 3.JPG
- Supplemental Figure 4.JPG
- Supplemental Figure 5.JPG
